# Supplementary material for: Three Novel Cheiroid Hyphomycetes in Dictyocheirospora and Dictyosporium (Dictyosporiaceae) from Freshwater Habitats in Guangdong and Guizhou Provinces, China
Source: J Fungi (Basel). 2024 Mar 28;10(4):259. doi: 10.3390/jof10040259 (PMC11051510; doi:10.3390/jof10040259)
Supplement: Supplementary file 1 [file jof-10-00259-s001.zip]

Archive with 1 entries (1 files):
- jof-2904433-supplementary.pdf
